# Supplementary material for: IGF-1 downregulates matrix metalloproteinase 8 to promote plaque stability: Evidence from myeloid cell-specific MMP8 in atherosclerosis
Source: PLoS One. 2025 Sep 24;20(9):e0332660. doi: 10.1371/journal.pone.0332660 (PMC12459808; doi:10.1371/journal.pone.0332660)
Supplement: S1 File — (XLSX) [file pone.0332660.s010.xlsx]

## Sheet: Fig 1
Figure 1A				Fig 1A Transform
Con	20	100		Con	20	100
11368.8	9074.03	5220.46		11.3688	9.07403	5.22046
11356.4	7014.12	6636.52		11.3564	7.01412	6.63652
12091.8	9721.83	7859.93		12.0918	9.72183	7.85993
15312.9		12676.8		15.3129		12.6768
16697		12745.3		16.697		12.7453
15254				15.254
Figure 1B					transform
Control	IGF-1	PPP	PPP+IGF-1		Control	IGF-1	PPP	PPP+IGF-1
11368.8	5220.46	11763.1	15296.8		11.3688	5.22046	11.7631	15.2967
11356.4	6636.52	15989.5	14292.8		11.3564	6.63652	15.9895	14.2928
12091.8	7859.93	15152.1	12465.5		12.0918	7.85993	15.1521	12.4655
Figure 1C
Con	IGF-1
1158	752
1120	30
597	115
1169	626
1080	34
550	103
Figure 1D
Con	IGF1
1.54903	1.47182
1.93109	1.31601
1.78227	1.6147
1.78235	1.38137
	1.59738
Figure 1E
Con	IGF-1
10.8816	11.3758
17.4886	6.76646
19.4634	9.02767

## Sheet: Fig 2
Fig 2A
Con	MF-IGF1
0.343157	0.00105294
2.91412	0.012189
6.05608	0.00209699
	0.435963
0.352966	0.504029
1.02584	0.00547043
0.352966	0.101695
5.46342	0.439377
Fig 2B
Con	MF-IGF1
244.29	160.697
73.9864	149.884
222.984	59.4064
110.809	63.9701
58.4697
79.3503
79.6207
303.122
149.778
Fig 2C
Con	MF-IGF1
34.583	23.626
31.5304	20.2927
34.4405	21.3709
28.0227	18.434
20.835
25.6228
22.5981
30.3316
23.626
Fig2D
Con	MF-IGF1
14114.9	10984.1
9804.81	3113.19
11329.9	6916.66
9980.06	5769.43
5990.02
11401
8530.53
8780.03
2915.72
Fig 2E
Con	MF-IGF1
103.197	74.1155
87.7341	59.2944
91.5942	61.8394
83.1629	57.8247
73.432
65.7738
67.5379
72.7464
59.6601

## Sheet: Fig 3
Fig 3A
Con	MMP8 KO
1.01013	0.699416
0.989924	0.636254
1.0944	0.6534
Fig 3B
Con	MMP8 KO
1.11663	0.668023
0.46169*	0.463973
0.88771	1.01119
1.10987	1.02279
0.90897	0.68334
4.92538*	0.648047
Fig 3C
control	mmp8 ko np
2.34007	4.95929
2.22041	4.55653
0.516778	2.58546
0.372421	2.3359
Fig 3D
control	mmp8 ko np
1.48689	2.31938
1.31556	2.2646
0.770669	2.26145
0.663351	1.98639

## Sheet: Fig 4
Fig 4A
A>A SAL	A>A IGF1	8>A SAL	8>A IGF1	A>8 SAL	A>8 IGF1
34.15	14.43	14.61	3.98	26.75	31.27
10.14	26.89	13.3	1.06	42.69	16.26
9.59	29.62*	8.13	9.75	25.93	18.09
44.26	15.56	9.66	3.17	30.7	32.63
22.5	18.44	30.42*	3.17	17.93	6.21
21.92	19.14	0.34	1.09	39.11	8.14
29.71	14.62	1.03	1.85		13.59
	30.67*	2.18	1.7		9.4
	13.05	9.1			6.25
	17.23	0.02
	20.05
	15.65
	13.48
	7.97
	18.37*
	18.55*
Figure 4B
Images See Separate File "XXX"
Figure 4C
A>A SAL	A>A IGF1	8>A SAL	8>A IGF1	A>8 SAL	A>8 IGF1
27.95	6.69	11.75	4.18	28.04	9.85
10.16*	7	6.15	3.26	14.29	11.23
17.55	18.83	4.96	7.24	16.65	4.68
24.65	18.91	5.07	8.1	45.34	14.1
17.78	21.47	16.3	6.15	22.28	20.25
29.32	24.77	16.61	16.4	9.87	22.37
12.77	13.92	4.57	16.38	14.9	29.84
	16.76	3.13	13.41	31.71	18.83
	8.47	10.45		28.04	9.4
	7.73	30.23
	4.24
	3.34
	7.93
	6.46
	18.02
	9.82
	7.97
Figure 4D
Images See Separate File "XXX"

## Sheet: Fig 5
Figure 5A
Images See Separate File "XXX"
Figure 5B
A>A SAL	A>A IGF	8>A SAL	8>A IGF	A>8 SAL	A>8 IGF
16.52	37.66	34.47	14.37	20.91	23.26
27.66	35.01	34.46	39.26	26.82	22.36
7.93	23.73	19.75	32.42	18.47	48.79
7.72	10.72	17.61	26	17.34	48.19
8.3	23.08	39.58	31.72	16.16	30.53
10.56	15.48	41.01	24.55	15.16	29.37
46.54	12.82	35.62	15.81	20.06	47.95
39.77	5.79	44.16	12.49	20.11	45.83
28.55	36.45	40.62	31.33	9.43	24.84
30.41	35.74	39.54	31.14	10.98	26.69
24.13	30.66	17.63	44.44	10.03
34.09	31.94	18.2	45.56	12.06
33.39	29.74	11.52	28.2	2.44
38.9	23.13	12.02	28.91	1.59
30.16	12.69	24.58	44.55	35.08
27.24	11.11	26.29	44.57	37.77
	25.36		15.41	11.48
	24.85		15.68	15.8
	26.43		48.49
	26.92		39.69
	15.14		26.31
	13.12		28.94
	24.89
	24.47
Figure 5C
A>A SAL	A>A IGF1	8>A SAL	8>A IGF1	A>8 SAL	A>8 IGF1
14.63	13.36	25.85	17.93	14.61	21.02
15.57	12.86	25.24	16.22	14.79	19.28
8.16	13.16	9.37	22.67	15.49	26.37
7.58	15.09	10.64	20.3	16.17	27.24
20.74	17.53	12.88	9.29	14.73	23.73
22.11	16.53	12.17	14.63	14.69	23.82
12.68	11.31	14.65	22.37	16.54	17.97
13.65	14.32	11.52	22.75	17.07	19.61
15.17	25.09	14.62	20.61	15.34	10.2
17.65	20.75	18.21	16.06	14.03	9.75
19.37	22.34	10.91	22.7	14.57	15.06
19.77	23.16	12.13	22.69	16.14	13.17
17.42	17.05	21.15	22.82	16.1
18.86	19.83	22.13	23.07	14.99
24.03	13.58	15.06	18.95	10.15
20.95	14.83	14.61	18.62	11.69
	9.46		25.12	14.73
	12.09		26.14	14.69
	19.64		13.65	16.54
	22.34		13.55	17.07
	19.32		13.88	15.34
	18.12		13.99	14.03
	26.97			13.03
	29.19			18.71
Figure 5D
A>A SAL	A>A IGF1	8>A SAL	8>A IGF	A>8 SAL	A>8 IGF
42.569	44.9805	35.5517	23.8423	26.1476	5.038
20.7503	15.5274	33.2696	31.1036	26.5975	28.715
36.1546	23.2	27.0514	44.4742	20.7789	22.2707
42.569	20.001	35.3078	101.4*	13.4038	19.2335
20.7503	47.5477	27.0514	28.0858	29.7204	19.0297
18.3513	27.0851	35.3078	30.1659	20.7789	33.7067
40.5994	63.8651	14.682	16.6976	13.2232	14.7012
43.3339	14.2455	57.444	17.9878	41.2224	10.2135
8.81621	33.8966	48.296	44.4742	23.1302	38.8847
13.3902	22.4596	14.4415	46.0355	21.3968	37.5623
39.3464	33.42	18.4386	30.4873	21.3968	33.9151
18.3513	23.2	32.9562	23.8423	15.4703	85.88761*
	47.5477	39.4527	27.5044
	17.209	28.1634
	39.8234	47.9677
	25.4386
	18.5897
Figure 5E
AA SAL	AA IGF	8>A SAL	8>A IGF	A>8 SAL	A>8 IGF
88.72	68.34	209.42	168.92	110.66	135.98
80.34	161.88	91.7	372.77	123.34	118.5
158.76	97.63	328.82	77.8	67.08	71.82
188.81	106.31	59.05	68.07	79.83	30.3
62	146.54	495.14	97.28	132.75	124.93
165.03	63.02	157.89	145.17	136	75.69
176.25	142.88	118.38	90.74	134.37
125.76	79.11	96.38	103.45	123.62
74.78	138.02	187.74	135.9	71.7
127.99	70.79	91.36	168.26	84.42
147.62	87.19	188.73	151.21	121.6
62.28	397.55	43.72*	138.6
166.22	113.25	109.38	91.76
69.44	115.82	102.08	174.96
	71.6		170.67
	139.37		67.33*
	152.25		190.25
	75.72		108.22
			165.328
			184.71
			168.06
			184.93
			63.47*
			161.57

## Sheet: Supl Fig 1
SF1A is an image see in file XXX
SF1B	MALE
A>8 SAL	A>8 IGF	8>A SAL	8>A IGF	A>A SAL	A>A IGF
192.464	485.931	0	0	84.6827	71.2354
145.151	340.347	0	0.1801	106.393	99.6413
30.796	177.098	12.4584	2.2845	85.142	144.606
167.073	89.8738	21.5773	0.2021	327.255	210.063
73.8842		2.01893	0.4043	546.025
80.3844			0.6066
91.6596			1.70347
77.8864			1.23028
	FEMALE
A>8 SAL	A>8 IGF	8>A SAL	8>A IGF	A>A SAL	A>A IGF
269.054	129.319	98.2681	1.1526	235.257	88.8079
486.719	185.807	106.239	0	62.7039*	326.986
324.89	132.012	-1.29338	2.33439	569.527	125.642
232.461	224.616	0.283912	0.757098	272.366	442.24
	176.823			307.066
Supl f1C
	mouse
SALINE	IGF1
308.599	266.238
252.036	187.833
255.898	218.454
422.687	103.838
411.481	188.175
282.795	158.015
521.996	211.69
414.643	164.934
348.517	283.649
297.808	269.842
268.334	363.476
	175.079
	165.333
	171.157
	human
SALINE	IGF1
77.5	411.2
0	329.5
0	353.6
0	320.1
0	310.9
0	272.8
0	311.3
0	243
6.3	144.3
0	208.3
6.3	407.7
	418.4
	145.5
	309.5
	total
SALINE	IGF1
386.099	677.438
252.036	517.332
255.898	572.054
422.687	423.938
411.481	499.075
282.795	430.815
521.996	522.99
414.643	407.933
354.817	427.95
297.808	478.142
274.634	771.177
	593.479
	310.834
	480.658

## Sheet: Supl Fig 2
Suple Fig 2
WEEKS	A>A SAL																				A>A IGF1																				A>8 SAL
8	23.24	20.02	20.05	18.053	18.82	18.83		26.59	24.26	22.73	25.33	21.61	23.9	23.9							18.493	18.8	19.165						26.59	25.25	24.85	23.5	26.47	26.07	24.52						19.64	19.65	22.97	22.18	20.014				27.756
12	23.04	20.88	20.71	19.45	18.55	19.63	21	25.988	25.185	27.061	25.87	27.3	25.03	23.63							20.14	19.76	21.3	22.88	23.15	19.73	19.07	19.75	28.42	24.58	26.71	24.808	27.222	24.935	22.866						18.78	20.62	20.77	22.5	19.834	19.03	26.1	26.04	27.613
18	25.64	24.9	24.97	22.34	21.37	23.58	24.076	30.04	27.96	33.7	29.83	30.3	26.04	27.19							24.546	23.0896	24.919	25.52	26.76	24.39	24.56	25.47	34.05	32.44	35.58	28.22	31.73	28.96	28.79						22.44	24.05	23.97	24.52	26.365	21.12	30.127	31.364	31.2557
24	29.056	26.156	26.38	26.587		25.796	24.702	30.482	29.876	37.117	30.274	29.416	27.972	26.612							27.223	23.86	29.465			28.23	27.175	29.799	39.054	33.46	34.236	34.188	32.38	32.047							19.934	23.352	26.309	28.939	30.194	22.987	29.717	32.287	29.836
[truncated: 46 more columns]

## Sheet: Supl Fig 3
supl fig 3A
A>A SAL	A>A IGF1	8>A SAL	8>A IGF1	A>8 SAL	A>8 IGF1
44.26	19.14	9.1	3.17	17.93	8.14
22.5	14.62	0.02	1.09	39.11	13.59
21.92	30.67*	5.8	1.85	17.39	9.4
29.71	13.05		1.7		6.25
	17.23
	20.05
	15.65
	13.48
	7.97
	18.37*
	18.55*
supl fig 3B
A>A SAL	A>A IGF1	8>A SAL	8>A IGF1	A>8 SAL	A>8 IGF1
34.15	14.43	14.61	3.98	26.75	31.27
10.14	26.89	13.3	1.06	42.69	16.26
9.59	29.62	8.13	9.75	25.93	18.09
	15.56	9.66	3.17		32.63
	18.44	30.42*			6.21
		0.34
		1.03
		2.18
supl fig 3d is IMAGE

## Sheet: Supl Fig 4
Supl fig 4A
A>A SAL	A>A IGF1	8>A SAL	8>A IGF1	A>8 SAL	A>8 IGF1
27.95	6.69	11.75	4.18	28.04	9.85
10.16	7	6.15	3.26	14.29	11.23
17.55	18.83		7.24	16.65	4.68
24.65	18.91			45.34	14.1
	21.47
	24.77
	13.92
	16.76
	8.47
	7.73
	4.24
	3.34
supl fig 4B
A>A SAL	A>A IGF1	8>A SAL	8>A IGF1	A>8 SAL	A>8 IGF1
17.78	7.93	4.96	8.1	22.28	20.25
29.32	6.46	5.07	6.15	9.87	22.37
12.77	18.02	16.3	16.4	14.9	29.84
	9.82	16.61	16.38	31.71	18.83
	7.97	4.57	13.41	28.04
		3.13			9.4
		10.45
		30.23
supl fig 3d is IMAGE

## Sheet: Supl Fig 5
Supl FIG 5A is an image
Supl FIG 5B
A>A SAL	A>A IGF1	8>A SAL	8>A IGF1	A>8 SAL	A>8 IGF1
14.63	13.36	25.85	17.93	14.61	21.02
15.57	12.86	25.24	16.22	14.79	19.28
8.16	13.16	9.37	22.67	15.49	26.37
7.58	15.09	10.64	20.3	16.17	27.24
20.74	17.53	12.88	9.29	14.73	23.97
22.11	16.53	12.17	14.63	14.69	23.65
12.68	11.31	26.62	22.37	16.54	29.28
13.65	14.32	25.99	22.75	17.07	33.07
15.17	25.09	10.9	21.75	15.34
17.65	20.75	10.55	18.03	14.03
19.37	22.34	13.34	20.79	14.57
19.77	23.16	11.71	21.23	16.14
16.09	17.05		9.13	17.36
16.98	19.83		8.51	15.24
11.41	13.79		26.48	15.79
9.91	14.32		24.61	18.4
20.99	14.39			25.41
20.1	15.84			20.06
14.04	19.44			23.5
13.51	17.66			24.73
15.88	14			13.46
17.53	14.81			17.72
23.84	25			15.55
25.71	11.3			13.73
	23.88
	24.71
	21.48
	23.14
SUPL FIG 5C
A>A SAL	A>A IGF1	8>A SAL	8>A IGF1	A>8 SAL	A>8 IGF1
0.720232	0.848378	0.744251	0.720007	0.706508	0.705892
0.784128	0.845745	0.747112	0.648539	0.696468	0.73384
0.788953	0.896171	0.725859	0.697972	0.706131	0.650029
0.686109	0.913391	0.728912	0.660935	0.720483	0.673175
0.726462	0.72958	0.752413	0.687263	0.745082
0.731213	0.68855	0.798915	0.720232	0.737457
0.726049	0.675253		0.788244	0.672306
0.788285	0.717505		0.830202	0.752932
0.667885	0.562289			0.668106
0.783076	0.742152			0.679679
0.706117	0.703618			0.79564
0.669203	0.693544			0.779944
	0.762214
	0.762084
Supl Fig 5D
A>A SAL	A>A IGF1	8>A SAL	8>A IGF1	A>8 SAL	A>8 IGF1
0.040411	0.135771	0.074402	0.075476	0.114747	0.124117
0.037733	0.132762	0.083179	0.086086	0.091	0.105027
0.002299	0.057725	0.065772	0.110914	0.041522	0.180785
0.009237	0.047991	0.072778	0.102587	0.060586	0.158177
0.07989	0.070369	0.08997	0.048703	0.06023
0.080282	0.080426	0.033689	0.040411	0.055397
0.080817	0.049854		0.066797	0.091961
0.061287	0.064485		0.058406	0.065512
0.065705	0.213163			0.084477
0.046049	0.15167			0.075128
0.121302	0.05183			0.049206
0.132784	0.061057			0.047923
	0.036828
	0.037538
Supl Fig 5E
A>A SAL	A>A IGF1	8>A SAL	8>A IGF1	A>8 SAL	A>8 IGF1
0.239357	0.015851	0.181347	0.204517	0.178745	0.169991
0.178139	0.021493	0.169709	0.265374	0.212531	0.161133
0.208748	0.046104	0.208367	0.191114	0.252348	0.169186
0.304654	0.038618	0.198311	0.236478	0.218931	0.168647
0.193647	0.20005	0.157617	0.264032	0.19469
0.188505	0.231023	0.167396	0.239357	0.207148
0.193135	0.274896		0.14496	0.235734
0.150426	0.21801		0.111392	0.181555
0.266409	0.224547			0.247416
0.170877	0.106178			0.245193
0.172581	0.244552			0.155152
0.198013	0.245399			0.172133
	0.200958
	0.200377

[truncated: 4 more sheets: Supl Fig 6, Supl Fig 7, Supl Figure 8, Supl Fig 9]
